# Supplementary material for: Exogenous Nucleotides Mitigate Cardiac Aging in SAMP8 Mice by Modulating Energy Metabolism Through AMPK Pathway
Source: Nutrients. 2024 Nov 11;16(22):3851. doi: 10.3390/nu16223851 (PMC11597617; doi:10.3390/nu16223851)
Supplement: Supplementary file 1 [file nutrients-16-03851-s001.zip]

Archive with 1 entries (1 files):
- nutrients-3281676-supplementary.pdf
